# Supplementary material for: Plasma lipoproteome in Alzheimer’s disease: a proof-of-concept study
Source: Clin Proteomics. 2018 Sep 20;15:31. doi: 10.1186/s12014-018-9207-z (PMC6147047; doi:10.1186/s12014-018-9207-z)
Supplement: Supplementary file 2 — Additional file 2: Table S1. The list of proteins and peptides included in the targeted SRM analysis. [file 12014_2018_9207_MOESM2_ESM.xls]

## Sheet: Supplemental Table 1_final 79 s
Protein Name	Peptide Modified Sequence	Precursor Mz	Precursor Charge	Collision Energy	Product Mz	Product Charge	Fragment Ion
sp|P00915|CAH1_HUMAN	ESISVSSEQLAQFR	790.899	2	29.2	1065.53	1	y9
sp|P00915|CAH1_HUMAN	ESISVSSEQLAQFR	790.899	2	29.2	978.5	1	y8
sp|P00915|CAH1_HUMAN	ESISVSSEQLAQFR	790.899	2	29.2	521.283	1	y4
sp|P01008|ANT3_HUMAN	GDDITMVLILPKPEK	834.966	2	30.7	824.524	1	y7
sp|P01008|ANT3_HUMAN	GDDITMVLILPKPEK	834.966	2	30.7	711.44	1	y6
sp|P01008|ANT3_HUMAN	GDDITMVLILPKPEK	834.966	2	30.7	373.208	1	y3
sp|P01023|A2MG_HUMAN	VGFYESDVMGR	630.29	2	23.7	664.308	1	y6
sp|P01023|A2MG_HUMAN	VGFYESDVMGR	630.29	2	23.7	577.276	1	y5
sp|P01023|A2MG_HUMAN	VGFYESDVMGR	630.29	2	23.7	363.181	1	y3
sp|P02452|CO1A1_HUMAN	GPAGPQGPR	418.722	2	16.6	554.305	1	y5
sp|P02452|CO1A1_HUMAN	GPAGPQGPR	418.722	2	16.6	457.252	1	y4
sp|P02452|CO1A1_HUMAN	GPAGPQGPR	418.722	2	16.6	329.193	1	y3
sp|P02654|APOC1_HUMAN	EWFSETFQK	601.28	2	22.7	886.431	1	y7
sp|P02654|APOC1_HUMAN	EWFSETFQK	601.28	2	22.7	739.362	1	y6
sp|P02654|APOC1_HUMAN	EWFSETFQK	601.28	2	22.7	523.287	1	y4
sp|P03950|ANGI_HUMAN	SSFQVTTC[+57]K	529.253	2	20.3	736.366	1	y6
sp|P03950|ANGI_HUMAN	SSFQVTTC[+57]K	529.253	2	20.3	608.307	1	y5
sp|P03950|ANGI_HUMAN	SSFQVTTC[+57]K	529.253	2	20.3	509.239	1	y4
sp|P04406|G3P_HUMAN	LVINGNPITIFQER	807.454	2	29.7	793.42	1	y6
sp|P04406|G3P_HUMAN	LVINGNPITIFQER	807.454	2	29.7	579.289	1	y4
sp|P04406|G3P_HUMAN	LVINGNPITIFQER	807.454	2	29.7	432.22	1	y3
sp|P05452|TETN_HUMAN	C[+57]FLAFTQTK	558.281	2	21.3	808.456	1	y7
sp|P05452|TETN_HUMAN	C[+57]FLAFTQTK	558.281	2	21.3	695.372	1	y6
sp|P05452|TETN_HUMAN	C[+57]FLAFTQTK	558.281	2	21.3	624.335	1	y5
sp|P06702|S10A9_HUMAN	LTWASHEK	486.251	2	18.8	757.363	1	y6
sp|P06702|S10A9_HUMAN	LTWASHEK	486.251	2	18.8	571.283	1	y5
sp|P06702|S10A9_HUMAN	LTWASHEK	486.251	2	18.8	500.246	1	y4
sp|P07360|CO8G_HUMAN	FLQEQGHR	507.759	2	19.6	754.359	1	y6
sp|P07360|CO8G_HUMAN	FLQEQGHR	507.759	2	19.6	497.258	1	y4
sp|P07360|CO8G_HUMAN	FLQEQGHR	507.759	2	19.6	369.199	1	y3
sp|P07478|TRY2_HUMAN	TLDNDILLIK	579.342	2	22	943.546	1	y8
sp|P07478|TRY2_HUMAN	TLDNDILLIK	579.342	2	22	828.519	1	y7
sp|P07478|TRY2_HUMAN	TLDNDILLIK	579.342	2	22	373.281	1	y3
sp|P07996|TSP1_HUMAN	GFLLLASLR	495.311	2	19.2	672.44	1	y6
sp|P07996|TSP1_HUMAN	GFLLLASLR	495.311	2	19.2	559.356	1	y5
sp|P07996|TSP1_HUMAN	GFLLLASLR	495.311	2	19.2	446.272	1	y4
sp|P08519|APOA_HUMAN	TPAYYPNAGLIK	654.353	2	24.5	1038.56	1	y9
sp|P08519|APOA_HUMAN	TPAYYPNAGLIK	654.353	2	24.5	875.499	1	y8
sp|P08519|APOA_HUMAN	TPAYYPNAGLIK	654.353	2	24.5	712.435	1	y7
sp|P0C0L5|CO4B_HUMAN	GSSTWLTAFVLK	655.361	2	24.6	977.582	1	y8
sp|P0C0L5|CO4B_HUMAN	GSSTWLTAFVLK	655.361	2	24.6	791.503	1	y7
sp|P0C0L5|CO4B_HUMAN	GSSTWLTAFVLK	655.361	2	24.6	678.418	1	y6
sp|P10646|TFPI1_HUMAN	FYYNSVIGK	545.782	2	20.9	780.425	1	y7
sp|P10646|TFPI1_HUMAN	FYYNSVIGK	545.782	2	20.9	617.362	1	y6
sp|P10646|TFPI1_HUMAN	FYYNSVIGK	545.782	2	20.9	503.319	1	y5
sp|P10646|TFPI1_HUMAN	IAYEEIFVK	556.305	2	21.2	927.482	1	y7
sp|P10646|TFPI1_HUMAN	IAYEEIFVK	556.305	2	21.2	635.376	1	y5
sp|P10646|TFPI1_HUMAN	IAYEEIFVK	556.305	2	21.2	506.334	1	y4
sp|P14618|KPYM_HUMAN	APIIAVTR	420.769	2	16.6	672.44	1	y6
sp|P14618|KPYM_HUMAN	APIIAVTR	420.769	2	16.6	559.356	1	y5
sp|P14618|KPYM_HUMAN	APIIAVTR	420.769	2	16.6	446.272	1	y4
sp|P24592|IBP6_HUMAN	APAVAEENPK	513.267	2	19.8	857.436	1	y8
sp|P24592|IBP6_HUMAN	APAVAEENPK	513.267	2	19.8	786.399	1	y7
sp|P24592|IBP6_HUMAN	APAVAEENPK	513.267	2	19.8	616.294	1	y5
sp|P41222|PTGDS_HUMAN	GPGEDFR	389.18	2	15.6	623.278	1	y5
sp|P41222|PTGDS_HUMAN	GPGEDFR	389.18	2	15.6	566.257	1	y4
sp|P41222|PTGDS_HUMAN	GPGEDFR	389.18	2	15.6	437.214	1	y3
sp|P41222|PTGDS_HUMAN	MATLYSR	421.215	2	16.6	710.383	1	y6
sp|P41222|PTGDS_HUMAN	MATLYSR	421.215	2	16.6	639.346	1	y5
sp|P41222|PTGDS_HUMAN	MATLYSR	421.215	2	16.6	538.298	1	y4
sp|P55058|PLTP_HUMAN	AGALQLLLVGDK	599.364	2	22.7	757.482	1	y7
sp|P55058|PLTP_HUMAN	AGALQLLLVGDK	599.364	2	22.7	531.314	1	y5
sp|P55058|PLTP_HUMAN	AGALQLLLVGDK	599.364	2	22.7	418.23	1	y4
sp|P62937|PPIA_HUMAN	VSFELFADK	528.274	2	20.3	956.472	1	y8
sp|P62937|PPIA_HUMAN	VSFELFADK	528.274	2	20.3	722.372	1	y6
sp|P62937|PPIA_HUMAN	VSFELFADK	528.274	2	20.3	593.329	1	y5
sp|Q13093|PAFA_HUMAN	IQVLMAAASFGQTK	732.898	2	27.2	880.452	1	y9
sp|Q13093|PAFA_HUMAN	IQVLMAAASFGQTK	732.898	2	27.2	580.309	1	y5
sp|Q13093|PAFA_HUMAN	IQVLMAAASFGQTK	732.898	2	27.2	433.241	1	y4
sp|Q13103|SPP24_HUMAN	DYYVSTAVC[+57]R	617.282	2	23.3	955.467	1	y8
sp|Q13103|SPP24_HUMAN	DYYVSTAVC[+57]R	617.282	2	23.3	792.403	1	y7
sp|Q13103|SPP24_HUMAN	DYYVSTAVC[+57]R	617.282	2	23.3	693.335	1	y6
sp|Q13790|APOF_HUMAN	FLVSLALR	459.792	2	17.9	658.425	1	y6
sp|Q13790|APOF_HUMAN	FLVSLALR	459.792	2	17.9	559.356	1	y5
sp|Q13790|APOF_HUMAN	FLVSLALR	459.792	2	17.9	472.324	1	y4
sp|Q13790|APOF_HUMAN	SYDLDPGAGSLEI	668.817	2	25	858.42	1	y9
sp|Q13790|APOF_HUMAN	SYDLDPGAGSLEI	668.817	2	25	743.393	1	y8
sp|Q13790|APOF_HUMAN	SYDLDPGAGSLEI	668.817	2	25	518.282	1	y5
sp|Q15166|PON3_HUMAN	IFLMDLNEQNPR	745.377	2	27.6	1116.51	1	y9
sp|Q15166|PON3_HUMAN	IFLMDLNEQNPR	745.377	2	27.6	643.316	1	y5
sp|Q15166|PON3_HUMAN	IFLMDLNEQNPR	745.377	2	27.6	386.215	1	y3
sp|Q15166|PON3_HUMAN	IQNVLSEKPR	592.343	2	22.4	942.537	1	y8
sp|Q15166|PON3_HUMAN	IQNVLSEKPR	592.343	2	22.4	616.341	1	y5
sp|Q15166|PON3_HUMAN	IQNVLSEKPR	592.343	2	22.4	400.267	1	y3
sp|Q15942|ZYX_HUMAN	GPPASSPAPAPK	538.79	2	20.6	754.409	1	y8
sp|Q15942|ZYX_HUMAN	GPPASSPAPAPK	538.79	2	20.6	580.345	1	y6
sp|Q15942|ZYX_HUMAN	GPPASSPAPAPK	538.79	2	20.6	412.255	1	y4
sp|Q5D862|FILA2_HUMAN	SSGFGQHESR	546.247	2	20.9	713.333	1	y6
sp|Q5D862|FILA2_HUMAN	SSGFGQHESR	546.247	2	20.9	528.252	1	y4
sp|Q5D862|FILA2_HUMAN	SSGFGQHESR	546.247	2	20.9	391.194	1	y3
sp|Q86UX7|URP2_HUMAN	VVLAGGVAPALFR	635.388	2	23.9	958.547	1	y10
sp|Q86UX7|URP2_HUMAN	VVLAGGVAPALFR	635.388	2	23.9	887.51	1	y9
sp|Q86UX7|URP2_HUMAN	VVLAGGVAPALFR	635.388	2	23.9	674.398	1	y6
sp|Q9UK55|ZPI_HUMAN	NMEVFFPK	506.252	2	19.5	897.454	1	y7
sp|Q9UK55|ZPI_HUMAN	NMEVFFPK	506.252	2	19.5	766.413	1	y6
sp|Q9UK55|ZPI_HUMAN	NMEVFFPK	506.252	2	19.5	637.371	1	y5
sp|Q9UNN8|EPCR_HUMAN	TLAFPLTIR	516.316	2	19.9	599.388	1	y5
sp|Q9UNN8|EPCR_HUMAN	TLAFPLTIR	516.316	2	19.9	502.335	1	y4
sp|Q9UNN8|EPCR_HUMAN	TLAFPLTIR	516.316	2	19.9	389.251	1	y3
sp|Q9UNN8|EPCR_HUMAN	C[+57]FLGC[+57]ELPPEGSR	761.345	2	28.2	1101.5	1	y10
sp|Q9UNN8|EPCR_HUMAN	C[+57]FLGC[+57]ELPPEGSR	761.345	2	28.2	642.321	1	y6
sp|Q9UNN8|EPCR_HUMAN	C[+57]FLGC[+57]ELPPEGSR	761.345	2	28.2	319.172	1	y3
sp|P02751|FINC_HUMAN	TYLGNALVC[+57]TC[+57]YGGSR	896.411	2	32.7	1172.52	1	y10
sp|P02751|FINC_HUMAN	TYLGNALVC[+57]TC[+57]YGGSR	896.411	2	32.7	1059.43	1	y9
sp|P02751|FINC_HUMAN	TYLGNALVC[+57]TC[+57]YGGSR	896.411	2	32.7	960.366	1	y8
sp|P02751|FINC_HUMAN	ISC[+57]TIANR	467.742	2	18.2	821.393	1	y7
sp|P02751|FINC_HUMAN	ISC[+57]TIANR	467.742	2	18.2	734.361	1	y6
sp|P02751|FINC_HUMAN	ISC[+57]TIANR	467.742	2	18.2	574.331	1	y5
sp|O14791|APOL1_HUMAN	LNILNNNYK	553.304	2	21.1	765.389	1	y6
sp|O14791|APOL1_HUMAN	LNILNNNYK	553.304	2	21.1	652.305	1	y5
sp|O14791|APOL1_HUMAN	LNILNNNYK	553.304	2	21.1	538.262	1	y4
sp|P10909|CLUS_HUMAN	SGSGLVGR	366.704	2	14.8	588.346	1	y6
sp|P10909|CLUS_HUMAN	SGSGLVGR	366.704	2	14.8	501.314	1	y5
sp|P10909|CLUS_HUMAN	SGSGLVGR	366.704	2	14.8	331.209	1	y3
sp|P10909|CLUS_HUMAN	ASSIIDELFQDR	697.352	2	26	1035.51	1	y8
sp|P10909|CLUS_HUMAN	ASSIIDELFQDR	697.352	2	26	922.426	1	y7
sp|P10909|CLUS_HUMAN	ASSIIDELFQDR	697.352	2	26	565.273	1	y4
sp|P10909|CLUS_HUMAN	EILSVDC[+57]STNNPSQAK	881.917	2	32.3	946.459	1	y9
sp|P10909|CLUS_HUMAN	EILSVDC[+57]STNNPSQAK	881.917	2	32.3	644.336	1	y6
sp|P10909|CLUS_HUMAN	EILSVDC[+57]STNNPSQAK	881.917	2	32.3	530.293	1	y5
sp|P00739|HPTR_HUMAN	VLVNER	365.216	2	14.7	630.357	1	y5
sp|P00739|HPTR_HUMAN	VLVNER	365.216	2	14.7	517.273	1	y4
sp|P00739|HPTR_HUMAN	VLVNER	365.216	2	14.7	418.204	1	y3
sp|P17936|IBP3_HUMAN	FLNVLSPR	473.279	2	18.4	685.399	1	y6
sp|P17936|IBP3_HUMAN	FLNVLSPR	473.279	2	18.4	571.356	1	y5
sp|P17936|IBP3_HUMAN	FLNVLSPR	473.279	2	18.4	472.288	1	y4
sp|P05155|IC1_HUMAN	TLYSSSPR	455.735	2	17.8	696.331	1	y6
sp|P05155|IC1_HUMAN	TLYSSSPR	455.735	2	17.8	533.268	1	y5
sp|P05155|IC1_HUMAN	TLYSSSPR	455.735	2	17.8	446.236	1	y4
sp|P02774|VTDB_HUMAN	LC[+57]DNLSTK	475.734	2	18.5	837.377	1	y7
sp|P02774|VTDB_HUMAN	LC[+57]DNLSTK	475.734	2	18.5	677.346	1	y6
sp|P02774|VTDB_HUMAN	LC[+57]DNLSTK	475.734	2	18.5	335.193	1	y3
sp|P02774|VTDB_HUMAN	VLEPTLK	400.25	2	15.9	700.424	1	y6
sp|P02774|VTDB_HUMAN	VLEPTLK	400.25	2	15.9	587.34	1	y5
sp|P02774|VTDB_HUMAN	VLEPTLK	400.25	2	15.9	458.297	1	y4
sp|P01042|KNG1_HUMAN	QVVAGLNFR	502.288	2	19.4	776.441	1	y7
sp|P01042|KNG1_HUMAN	QVVAGLNFR	502.288	2	19.4	677.373	1	y6
sp|P01042|KNG1_HUMAN	QVVAGLNFR	502.288	2	19.4	606.336	1	y5
sp|P01042|KNG1_HUMAN	IC[+57]VGC[+57]PR	431.207	2	17	748.323	1	y6
sp|P01042|KNG1_HUMAN	IC[+57]VGC[+57]PR	431.207	2	17	588.292	1	y5
sp|P01042|KNG1_HUMAN	IC[+57]VGC[+57]PR	431.207	2	17	489.224	1	y4
sp|O95445|APOM_HUMAN	FLLYNR	413.235	2	16.4	678.393	1	y5
sp|O95445|APOM_HUMAN	FLLYNR	413.235	2	16.4	565.309	1	y4
sp|O95445|APOM_HUMAN	FLLYNR	413.235	2	16.4	452.225	1	y3
sp|O95445|APOM_HUMAN	AFLLTPR	409.25	2	16.2	599.388	1	y5
sp|O95445|APOM_HUMAN	AFLLTPR	409.25	2	16.2	486.303	1	y4
sp|O95445|APOM_HUMAN	AFLLTPR	409.25	2	16.2	373.219	1	y3
sp|P00734|THRB_HUMAN	SGIEC[+57]QLWR	574.779	2	21.8	891.414	1	y6
sp|P00734|THRB_HUMAN	SGIEC[+57]QLWR	574.779	2	21.8	762.372	1	y5
sp|P00734|THRB_HUMAN	SGIEC[+57]QLWR	574.779	2	21.8	602.341	1	y4
sp|P00738|HPT_HUMAN	VGYVSGWGR	490.751	2	19	881.426	1	y8
sp|P00738|HPT_HUMAN	VGYVSGWGR	490.751	2	19	661.342	1	y6
sp|P00738|HPT_HUMAN	VGYVSGWGR	490.751	2	19	562.273	1	y5
sp|P00738|HPT_HUMAN	VTSIQDWVQK	602.322	2	22.8	803.405	1	y6
sp|P00738|HPT_HUMAN	VTSIQDWVQK	602.322	2	22.8	675.346	1	y5
sp|P00738|HPT_HUMAN	VTSIQDWVQK	602.322	2	22.8	560.319	1	y4
sp|P01009|A1AT_HUMAN	LSITGTYDLK	555.806	2	21.2	797.404	1	y7
sp|P01009|A1AT_HUMAN	LSITGTYDLK	555.806	2	21.2	696.356	1	y6
sp|P01009|A1AT_HUMAN	LSITGTYDLK	555.806	2	21.2	639.335	1	y5
sp|P01009|A1AT_HUMAN	SVLGQLGITK	508.311	2	19.6	829.514	1	y8
sp|P01009|A1AT_HUMAN	SVLGQLGITK	508.311	2	19.6	716.43	1	y7
sp|P01009|A1AT_HUMAN	SVLGQLGITK	508.311	2	19.6	418.266	1	y4
sp|P01009|A1AT_HUMAN	AVLTIDEK	444.755	2	17.4	718.398	1	y6
sp|P01009|A1AT_HUMAN	AVLTIDEK	444.755	2	17.4	605.314	1	y5
sp|P01009|A1AT_HUMAN	AVLTIDEK	444.755	2	17.4	504.266	1	y4
sp|P01011|AACT_HUMAN	ADLSGITGAR	480.759	2	18.7	661.363	1	y7
sp|P01011|AACT_HUMAN	ADLSGITGAR	480.759	2	18.7	574.331	1	y6
sp|P01011|AACT_HUMAN	ADLSGITGAR	480.759	2	18.7	404.225	1	y4
sp|P01011|AACT_HUMAN	NLAVSQVVHK	547.819	2	20.9	697.399	1	y6
sp|P01011|AACT_HUMAN	NLAVSQVVHK	547.819	2	20.9	482.309	1	y4
sp|P01011|AACT_HUMAN	NLAVSQVVHK	547.819	2	20.9	383.24	1	y3
sp|P01011|AACT_HUMAN	ITLLSALVETR	608.369	2	23	1001.6	1	y9
sp|P01011|AACT_HUMAN	ITLLSALVETR	608.369	2	23	888.515	1	y8
sp|P01011|AACT_HUMAN	ITLLSALVETR	608.369	2	23	775.431	1	y7
sp|P01024|CO3_HUMAN	TLDPER	365.69	2	14.8	629.325	1	y5
sp|P01024|CO3_HUMAN	TLDPER	365.69	2	14.8	516.241	1	y4
sp|P01024|CO3_HUMAN	TLDPER	365.69	2	14.8	401.214	1	y3
sp|P01024|CO3_HUMAN	IHWESASLLR	606.33	2	22.9	961.51	1	y8
sp|P01024|CO3_HUMAN	IHWESASLLR	606.33	2	22.9	775.431	1	y7
sp|P01024|CO3_HUMAN	IHWESASLLR	606.33	2	22.9	646.388	1	y6
sp|P01876|IGHA1_HUMAN	DASGVTFTWTPSSGK	770.868	2	28.5	863.426	1	y8
sp|P01876|IGHA1_HUMAN	DASGVTFTWTPSSGK	770.868	2	28.5	576.299	1	y6
sp|P01876|IGHA1_HUMAN	DASGVTFTWTPSSGK	770.868	2	28.5	475.251	1	y5
sp|P01876|IGHA1_HUMAN	TPLTATLSK	466.277	2	18.2	733.445	1	y7
sp|P01876|IGHA1_HUMAN	TPLTATLSK	466.277	2	18.2	620.361	1	y6
sp|P01876|IGHA1_HUMAN	TPLTATLSK	466.277	2	18.2	519.314	1	y5
sp|P02647|APOA1_HUMAN	LLDNWDSVTSTFSK	806.896	2	29.7	856.441	1	y8
sp|P02647|APOA1_HUMAN	LLDNWDSVTSTFSK	806.896	2	29.7	670.341	1	y6
sp|P02647|APOA1_HUMAN	LLDNWDSVTSTFSK	806.896	2	29.7	569.293	1	y5
sp|P02647|APOA1_HUMAN	AHVDALR	391.219	2	15.6	573.335	1	y5
sp|P02647|APOA1_HUMAN	AHVDALR	391.219	2	15.6	474.267	1	y4
sp|P02647|APOA1_HUMAN	AHVDALR	391.219	2	15.6	359.24	1	y3
sp|P02647|APOA1_HUMAN	ATEHLSTLSEK	608.314	2	23	777.435	1	y7
sp|P02647|APOA1_HUMAN	ATEHLSTLSEK	608.314	2	23	664.351	1	y6
sp|P02647|APOA1_HUMAN	ATEHLSTLSEK	608.314	2	23	363.187	1	y3
sp|P02649|APOE_HUMAN	LGPLVEQGR	484.78	2	18.8	701.394	1	y6
sp|P02649|APOE_HUMAN	LGPLVEQGR	484.78	2	18.8	588.31	1	y5
sp|P02649|APOE_HUMAN	LGPLVEQGR	484.78	2	18.8	489.242	1	y4
sp|P02649|APOE_HUMAN	LEEQAQQIR	557.796	2	21.3	872.458	1	y7
sp|P02649|APOE_HUMAN	LEEQAQQIR	557.796	2	21.3	743.416	1	y6
sp|P02649|APOE_HUMAN	LEEQAQQIR	557.796	2	21.3	615.357	1	y5
sp|P02649|APOE_HUMAN	LQAEAFQAR	517.275	2	19.9	792.4	1	y7
sp|P02649|APOE_HUMAN	LQAEAFQAR	517.275	2	19.9	721.363	1	y6
sp|P02649|APOE_HUMAN	LQAEAFQAR	517.275	2	19.9	592.32	1	y5
sp|P02652|APOA2_HUMAN	EPC[+57]VESLVSQYFQTVTDYGK	1175.55	2	42.2	583.272	1	y5
sp|P02652|APOA2_HUMAN	EPC[+57]VESLVSQYFQTVTDYGK	1175.55	2	42.2	482.225	1	y4
sp|P02652|APOA2_HUMAN	EPC[+57]VESLVSQYFQTVTDYGK	1175.55	2	42.2	367.198	1	y3
sp|P02652|APOA2_HUMAN	SPELQAEAK	486.753	2	18.9	788.415	1	y7
sp|P02652|APOA2_HUMAN	SPELQAEAK	486.753	2	18.9	659.372	1	y6
sp|P02652|APOA2_HUMAN	SPELQAEAK	486.753	2	18.9	546.288	1	y5
sp|P02655|APOC2_HUMAN	TAAQNLYEK	519.267	2	20	865.441	1	y7
sp|P02655|APOC2_HUMAN	TAAQNLYEK	519.267	2	20	666.346	1	y5
sp|P02655|APOC2_HUMAN	TAAQNLYEK	519.267	2	20	439.219	1	y3
sp|P02655|APOC2_HUMAN	TYLPAVDEK	518.271	2	19.9	771.425	1	y7
sp|P02655|APOC2_HUMAN	TYLPAVDEK	518.271	2	19.9	658.341	1	y6
sp|P02655|APOC2_HUMAN	TYLPAVDEK	518.271	2	19.9	391.182	1	y3
sp|P02656|APOC3_HUMAN	DALSSVQESQVAQQAR	858.929	2	31.5	1144.57	1	y10
sp|P02656|APOC3_HUMAN	DALSSVQESQVAQQAR	858.929	2	31.5	887.469	1	y8
sp|P02656|APOC3_HUMAN	DALSSVQESQVAQQAR	858.929	2	31.5	573.31	1	y5
sp|P02656|APOC3_HUMAN	GWVTDGFSSLK	598.801	2	22.7	854.425	1	y8
sp|P02656|APOC3_HUMAN	GWVTDGFSSLK	598.801	2	22.7	753.378	1	y7
sp|P02656|APOC3_HUMAN	GWVTDGFSSLK	598.801	2	22.7	638.351	1	y6
sp|P02671|FIBA_HUMAN	GGSTSYGTGSETESPR	786.842	2	29	1183.52	1	y11
sp|P02671|FIBA_HUMAN	GGSTSYGTGSETESPR	786.842	2	29	1020.46	1	y10
sp|P02671|FIBA_HUMAN	GGSTSYGTGSETESPR	786.842	2	29	862.39	1	y8
sp|P02671|FIBA_HUMAN	QFTSSTSYNR	595.775	2	22.6	915.417	1	y8
sp|P02671|FIBA_HUMAN	QFTSSTSYNR	595.775	2	22.6	814.369	1	y7
sp|P02671|FIBA_HUMAN	QFTSSTSYNR	595.775	2	22.6	727.337	1	y6
sp|P02749|APOH_HUMAN	VC[+57]PFAGILENGAVR	751.893	2	27.8	1243.68	1	y12
sp|P02749|APOH_HUMAN	VC[+57]PFAGILENGAVR	751.893	2	27.8	928.521	1	y9
sp|P02749|APOH_HUMAN	VC[+57]PFAGILENGAVR	751.893	2	27.8	758.416	1	y7
sp|P02749|APOH_HUMAN	TDASDVKPC[+57]	496.721	2	19.2	705.324	1	y6
sp|P02749|APOH_HUMAN	TDASDVKPC[+57]	496.721	2	19.2	618.292	1	y5
sp|P02749|APOH_HUMAN	TDASDVKPC[+57]	496.721	2	19.2	503.265	1	y4
sp|P02750|A2GL_HUMAN	VAAGAFQGLR	495.28	2	19.1	819.447	1	y8
sp|P02750|A2GL_HUMAN	VAAGAFQGLR	495.28	2	19.1	748.41	1	y7
sp|P02750|A2GL_HUMAN	VAAGAFQGLR	495.28	2	19.1	620.351	1	y5
sp|P02753|RET4_HUMAN	YWGVASFLQK	599.816	2	22.7	849.483	1	y8
sp|P02753|RET4_HUMAN	YWGVASFLQK	599.816	2	22.7	693.393	1	y6
sp|P02753|RET4_HUMAN	YWGVASFLQK	599.816	2	22.7	622.356	1	y5
sp|P02753|RET4_HUMAN	QEELC[+57]LAR	509.753	2	19.6	761.397	1	y6
sp|P02753|RET4_HUMAN	QEELC[+57]LAR	509.753	2	19.6	519.271	1	y4
sp|P02753|RET4_HUMAN	QEELC[+57]LAR	509.753	2	19.6	359.24	1	y3
sp|P02760|AMBP_HUMAN	TVAAC[+57]NLPIVR	607.34	2	22.9	1013.56	1	y9
sp|P02760|AMBP_HUMAN	TVAAC[+57]NLPIVR	607.34	2	22.9	871.482	1	y7
sp|P02760|AMBP_HUMAN	TVAAC[+57]NLPIVR	607.34	2	22.9	484.324	1	y4
sp|P02760|AMBP_HUMAN	AFIQLWAFDAVK	704.885	2	26.3	836.43	1	y7
sp|P02760|AMBP_HUMAN	AFIQLWAFDAVK	704.885	2	26.3	650.351	1	y6
sp|P02760|AMBP_HUMAN	AFIQLWAFDAVK	704.885	2	26.3	579.314	1	y5
sp|P02760|AMBP_HUMAN	EYC[+57]GVPGDGDEELLR	854.878	2	31.3	1100.52	1	y10
sp|P02760|AMBP_HUMAN	EYC[+57]GVPGDGDEELLR	854.878	2	31.3	831.421	1	y7
sp|P02760|AMBP_HUMAN	EYC[+57]GVPGDGDEELLR	854.878	2	31.3	401.287	1	y3
sp|P02763|A1AG1_HUMAN	YVGGQEHFAHLLILR	876.981	2	32.1	1119.68	1	y9
sp|P02763|A1AG1_HUMAN	YVGGQEHFAHLLILR	876.981	2	32.1	982.62	1	y8
sp|P02763|A1AG1_HUMAN	YVGGQEHFAHLLILR	876.981	2	32.1	835.551	1	y7
sp|P02763|A1AG1_HUMAN	EQLGEFYEALDC[+57]LR	871.906	2	31.9	1186.56	1	y9
sp|P02763|A1AG1_HUMAN	EQLGEFYEALDC[+57]LR	871.906	2	31.9	1039.49	1	y8
sp|P02763|A1AG1_HUMAN	EQLGEFYEALDC[+57]LR	871.906	2	31.9	876.424	1	y7
sp|P02765|FETUA_HUMAN	FSVVYAK	407.229	2	16.2	666.382	1	y6
sp|P02765|FETUA_HUMAN	FSVVYAK	407.229	2	16.2	579.35	1	y5
sp|P02765|FETUA_HUMAN	FSVVYAK	407.229	2	16.2	480.282	1	y4
sp|P02765|FETUA_HUMAN	C[+57]NLLAEK	424.221	2	16.7	573.361	1	y5
sp|P02765|FETUA_HUMAN	C[+57]NLLAEK	424.221	2	16.7	460.277	1	y4
sp|P02765|FETUA_HUMAN	C[+57]NLLAEK	424.221	2	16.7	347.193	1	y3
sp|P02765|FETUA_HUMAN	TVVQPSVGAAAGPVVPPC[+57]PGR	1008.54	2	36.5	1305.67	1	y14
sp|P02765|FETUA_HUMAN	TVVQPSVGAAAGPVVPPC[+57]PGR	1008.54	2	36.5	1035.54	1	y10
sp|P02765|FETUA_HUMAN	TVVQPSVGAAAGPVVPPC[+57]PGR	1008.54	2	36.5	683.329	1	y6
sp|P02768|ALBU_HUMAN	TC[+57]VADESAENC[+57]DK	749.793	2	27.8	823.325	1	y7
sp|P02768|ALBU_HUMAN	TC[+57]VADESAENC[+57]DK	749.793	2	27.8	736.293	1	y6
sp|P02768|ALBU_HUMAN	TC[+57]VADESAENC[+57]DK	749.793	2	27.8	536.213	1	y4
sp|P02768|ALBU_HUMAN	AAFTEC[+57]C[+57]QAADK	686.287	2	25.6	981.376	1	y8
sp|P02768|ALBU_HUMAN	AAFTEC[+57]C[+57]QAADK	686.287	2	25.6	852.334	1	y7
sp|P02768|ALBU_HUMAN	AAFTEC[+57]C[+57]QAADK	686.287	2	25.6	692.303	1	y6
sp|P02768|ALBU_HUMAN	YIC[+57]ENQDSISSK	722.325	2	26.8	878.421	1	y8
sp|P02768|ALBU_HUMAN	YIC[+57]ENQDSISSK	722.325	2	26.8	636.32	1	y6
sp|P02768|ALBU_HUMAN	YIC[+57]ENQDSISSK	722.325	2	26.8	321.177	1	y3
sp|P02775|CXCL7_HUMAN	TTSGIHPK	420.732	2	16.6	739.41	1	y7
sp|P02775|CXCL7_HUMAN	TTSGIHPK	420.732	2	16.6	638.362	1	y6
sp|P02775|CXCL7_HUMAN	TTSGIHPK	420.732	2	16.6	551.33	1	y5
sp|P02775|CXCL7_HUMAN	NIQSLEVIGK	550.819	2	21	745.445	1	y7
sp|P02775|CXCL7_HUMAN	NIQSLEVIGK	550.819	2	21	545.329	1	y5
sp|P02775|CXCL7_HUMAN	NIQSLEVIGK	550.819	2	21	317.218	1	y3
sp|P02775|CXCL7_HUMAN	GTHC[+57]NQVEVIATLK	785.406	2	29	545.366	1	y5
sp|P02775|CXCL7_HUMAN	GTHC[+57]NQVEVIATLK	785.406	2	29	432.282	1	y4
sp|P02775|CXCL7_HUMAN	GTHC[+57]NQVEVIATLK	785.406	2	29	361.245	1	y3
sp|P02787|TRFE_HUMAN	YLGEEYVK	500.753	2	19.3	724.351	1	y6
sp|P02787|TRFE_HUMAN	YLGEEYVK	500.753	2	19.3	538.287	1	y4
sp|P02787|TRFE_HUMAN	YLGEEYVK	500.753	2	19.3	409.245	1	y3
sp|P02790|HEMO_HUMAN	NFPSPVDAAFR	610.807	2	23.1	959.495	1	y9
sp|P02790|HEMO_HUMAN	NFPSPVDAAFR	610.807	2	23.1	775.41	1	y7
sp|P02790|HEMO_HUMAN	NFPSPVDAAFR	610.807	2	23.1	579.289	1	y5
sp|P02790|HEMO_HUMAN	YYC[+57]FQGNQFLR	748.343	2	27.7	1169.55	1	y9
sp|P02790|HEMO_HUMAN	YYC[+57]FQGNQFLR	748.343	2	27.7	1009.52	1	y8
sp|P02790|HEMO_HUMAN	YYC[+57]FQGNQFLR	748.343	2	27.7	734.394	1	y6
sp|P04004|VTNC_HUMAN	DVWGIEGPIDAAFTR	823.912	2	30.3	1076.54	1	y10
sp|P04004|VTNC_HUMAN	DVWGIEGPIDAAFTR	823.912	2	30.3	947.495	1	y9
sp|P04004|VTNC_HUMAN	DVWGIEGPIDAAFTR	823.912	2	30.3	890.473	1	y8
sp|P04004|VTNC_HUMAN	SIAQYWLGC[+57]PAPGHL	835.411	2	30.7	808.377	1	y8
sp|P04004|VTNC_HUMAN	SIAQYWLGC[+57]PAPGHL	835.411	2	30.7	591.325	1	y6
sp|P04004|VTNC_HUMAN	SIAQYWLGC[+57]PAPGHL	835.411	2	30.7	423.235	1	y4
sp|P04114|APOB_HUMAN	LAIPEGK	364.221	2	14.7	614.351	1	y6
sp|P04114|APOB_HUMAN	LAIPEGK	364.221	2	14.7	543.314	1	y5
sp|P04114|APOB_HUMAN	LAIPEGK	364.221	2	14.7	430.23	1	y4
sp|P04114|APOB_HUMAN	GVISIPR	371.235	2	14.9	585.372	1	y5
sp|P04114|APOB_HUMAN	GVISIPR	371.235	2	14.9	472.288	1	y4
sp|P04114|APOB_HUMAN	GVISIPR	371.235	2	14.9	385.256	1	y3
sp|P04114|APOB_HUMAN	QIDDIDVR	487.251	2	18.9	732.352	1	y6
sp|P04114|APOB_HUMAN	QIDDIDVR	487.251	2	18.9	502.298	1	y4
sp|P04114|APOB_HUMAN	QIDDIDVR	487.251	2	18.9	389.214	1	y3
sp|P04217|A1BG_HUMAN	LLELTGPK	435.768	2	17.1	757.445	1	y7
sp|P04217|A1BG_HUMAN	LLELTGPK	435.768	2	17.1	644.361	1	y6
sp|P04217|A1BG_HUMAN	LLELTGPK	435.768	2	17.1	515.319	1	y5
sp|P04217|A1BG_HUMAN	ATWSGAVLAGR	544.796	2	20.8	730.421	1	y8
sp|P04217|A1BG_HUMAN	ATWSGAVLAGR	544.796	2	20.8	643.389	1	y7
sp|P04217|A1BG_HUMAN	ATWSGAVLAGR	544.796	2	20.8	416.262	1	y4
sp|P05090|APOD_HUMAN	WYEIEK	434.216	2	17.1	681.345	1	y5
sp|P05090|APOD_HUMAN	WYEIEK	434.216	2	17.1	518.282	1	y4
sp|P05090|APOD_HUMAN	WYEIEK	434.216	2	17.1	389.239	1	y3
sp|P05090|APOD_HUMAN	VLNQELR	436.253	2	17.1	772.431	1	y6
sp|P05090|APOD_HUMAN	VLNQELR	436.253	2	17.1	659.347	1	y5
sp|P05090|APOD_HUMAN	VLNQELR	436.253	2	17.1	545.304	1	y4
sp|P05546|HEP2_HUMAN	QFPILLDFK	560.824	2	21.4	845.513	1	y7
sp|P05546|HEP2_HUMAN	QFPILLDFK	560.824	2	21.4	635.376	1	y5
sp|P05546|HEP2_HUMAN	QFPILLDFK	560.824	2	21.4	409.208	1	y3
sp|P05546|HEP2_HUMAN	IAIDLFK	410.252	2	16.3	706.413	1	y6
sp|P05546|HEP2_HUMAN	IAIDLFK	410.252	2	16.3	522.292	1	y4
sp|P05546|HEP2_HUMAN	IAIDLFK	410.252	2	16.3	407.265	1	y3
sp|P06396|GELS_HUMAN	AVEVLPK	378.237	2	15.2	585.361	1	y5
sp|P06396|GELS_HUMAN	AVEVLPK	378.237	2	15.2	456.318	1	y4
sp|P06396|GELS_HUMAN	AVEVLPK	378.237	2	15.2	357.25	1	y3
sp|P06727|APOA4_HUMAN	LEPYADQLR	552.788	2	21.1	862.442	1	y7
sp|P06727|APOA4_HUMAN	LEPYADQLR	552.788	2	21.1	765.389	1	y6
sp|P06727|APOA4_HUMAN	LEPYADQLR	552.788	2	21.1	602.326	1	y5
sp|P06727|APOA4_HUMAN	LTPYADEFK	542.271	2	20.7	869.404	1	y7
sp|P06727|APOA4_HUMAN	LTPYADEFK	542.271	2	20.7	772.351	1	y6
sp|P06727|APOA4_HUMAN	LTPYADEFK	542.271	2	20.7	609.288	1	y5
sp|P06727|APOA4_HUMAN	ISASAEELR	488.259	2	18.9	862.426	1	y8
sp|P06727|APOA4_HUMAN	ISASAEELR	488.259	2	18.9	775.394	1	y7
sp|P06727|APOA4_HUMAN	ISASAEELR	488.259	2	18.9	704.357	1	y6
sp|P08514|ITA2B_HUMAN	VAIVVGAPR	441.282	2	17.3	598.367	1	y6
sp|P08514|ITA2B_HUMAN	VAIVVGAPR	441.282	2	17.3	499.299	1	y5
sp|P08514|ITA2B_HUMAN	VAIVVGAPR	441.282	2	17.3	400.23	1	y4
sp|P08514|ITA2B_HUMAN	ALSNVEGFER	561.283	2	21.4	937.437	1	y8
sp|P08514|ITA2B_HUMAN	ALSNVEGFER	561.283	2	21.4	637.294	1	y5
sp|P08514|ITA2B_HUMAN	ALSNVEGFER	561.283	2	21.4	508.251	1	y4
sp|P08697|A2AP_HUMAN	NPNPSAPR	426.72	2	16.8	641.337	1	y6
sp|P08697|A2AP_HUMAN	NPNPSAPR	426.72	2	16.8	527.294	1	y5
sp|P08697|A2AP_HUMAN	NPNPSAPR	426.72	2	16.8	430.241	1	y4
sp|P21333|FLNA_HUMAN	AGQSAAGAAPGGGVDTR	721.853	2	26.8	1028.51	1	y12
sp|P21333|FLNA_HUMAN	AGQSAAGAAPGGGVDTR	721.853	2	26.8	957.475	1	y11
sp|P21333|FLNA_HUMAN	AGQSAAGAAPGGGVDTR	721.853	2	26.8	758.379	1	y8
sp|P21333|FLNA_HUMAN	AFGPGLQGGSAGSPAR	715.363	2	26.6	1057.54	1	y12
sp|P21333|FLNA_HUMAN	AFGPGLQGGSAGSPAR	715.363	2	26.6	887.433	1	y10
sp|P21333|FLNA_HUMAN	AFGPGLQGGSAGSPAR	715.363	2	26.6	759.374	1	y9
sp|P21333|FLNA_HUMAN	GAGTGGLGLAVEGPSEAK	785.907	2	29	887.447	1	y9
sp|P21333|FLNA_HUMAN	GAGTGGLGLAVEGPSEAK	785.907	2	29	816.41	1	y8
sp|P21333|FLNA_HUMAN	GAGTGGLGLAVEGPSEAK	785.907	2	29	588.299	1	y6
sp|P25311|ZA2G_HUMAN	YSLTYIYTGLSK	704.872	2	26.3	781.445	1	y7
sp|P25311|ZA2G_HUMAN	YSLTYIYTGLSK	704.872	2	26.3	668.361	1	y6
sp|P25311|ZA2G_HUMAN	YSLTYIYTGLSK	704.872	2	26.3	505.298	1	y5
sp|P25311|ZA2G_HUMAN	WEAEPVYVQR	638.82	2	24	1090.55	1	y9
sp|P25311|ZA2G_HUMAN	WEAEPVYVQR	638.82	2	24	961.51	1	y8
sp|P25311|ZA2G_HUMAN	WEAEPVYVQR	638.82	2	24	761.43	1	y6
sp|P25311|ZA2G_HUMAN	IDVHWTR	463.746	2	18.1	813.4	1	y6
sp|P25311|ZA2G_HUMAN	IDVHWTR	463.746	2	18.1	599.305	1	y4
sp|P25311|ZA2G_HUMAN	IDVHWTR	463.746	2	18.1	462.246	1	y3
sp|P27169|PON1_HUMAN	EVQPVELPNC[+57]NLVK	819.93	2	30.2	957.519	1	y8
sp|P27169|PON1_HUMAN	EVQPVELPNC[+57]NLVK	819.93	2	30.2	844.435	1	y7
sp|P27169|PON1_HUMAN	EVQPVELPNC[+57]NLVK	819.93	2	30.2	633.339	1	y5
sp|P27169|PON1_HUMAN	SFNPNSPGK	474.233	2	18.4	713.358	1	y7
sp|P27169|PON1_HUMAN	SFNPNSPGK	474.233	2	18.4	599.315	1	y6
sp|P27169|PON1_HUMAN	SFNPNSPGK	474.233	2	18.4	301.187	1	y3
sp|P35542|SAA4_HUMAN	EALQGVGDMGR	566.774	2	21.6	819.378	1	y8
sp|P35542|SAA4_HUMAN	EALQGVGDMGR	566.774	2	21.6	691.319	1	y7
sp|P35542|SAA4_HUMAN	EALQGVGDMGR	566.774	2	21.6	535.229	1	y5
sp|P35542|SAA4_HUMAN	GNYDAAQR	447.707	2	17.5	723.342	1	y6
sp|P35542|SAA4_HUMAN	GNYDAAQR	447.707	2	17.5	560.279	1	y5
sp|P35542|SAA4_HUMAN	GNYDAAQR	447.707	2	17.5	445.252	1	y4
sp|P35542|SAA4_HUMAN	GPGGVWAAK	421.73	2	16.7	688.378	1	y7
sp|P35542|SAA4_HUMAN	GPGGVWAAK	421.73	2	16.7	631.356	1	y6
sp|P35542|SAA4_HUMAN	GPGGVWAAK	421.73	2	16.7	475.266	1	y4
sp|P36955|PEDF_HUMAN	LAAAVSNFGYDLYR	780.396	2	28.8	1233.59	1	y10
sp|P36955|PEDF_HUMAN	LAAAVSNFGYDLYR	780.396	2	28.8	1134.52	1	y9
sp|P36955|PEDF_HUMAN	LAAAVSNFGYDLYR	780.396	2	28.8	786.378	1	y6
sp|P36955|PEDF_HUMAN	TVQAVLTVPK	528.327	2	20.3	656.434	1	y6
sp|P36955|PEDF_HUMAN	TVQAVLTVPK	528.327	2	20.3	557.366	1	y5
sp|P36955|PEDF_HUMAN	TVQAVLTVPK	528.327	2	20.3	444.282	1	y4
sp|P49913|CAMP_HUMAN	AIDGINQR	443.741	2	17.4	702.353	1	y6
sp|P49913|CAMP_HUMAN	AIDGINQR	443.741	2	17.4	587.326	1	y5
sp|P49913|CAMP_HUMAN	AIDGINQR	443.741	2	17.4	417.22	1	y3
sp|P49913|CAMP_HUMAN	SSDANLYR	463.222	2	18.1	751.373	1	y6
sp|P49913|CAMP_HUMAN	SSDANLYR	463.222	2	18.1	636.346	1	y5
sp|P49913|CAMP_HUMAN	SSDANLYR	463.222	2	18.1	565.309	1	y4
sp|P61626|LYSC_HUMAN	WESGYNTR	506.728	2	19.5	826.369	1	y7
sp|P61626|LYSC_HUMAN	WESGYNTR	506.728	2	19.5	697.326	1	y6
sp|P61626|LYSC_HUMAN	WESGYNTR	506.728	2	19.5	610.294	1	y5
sp|P61626|LYSC_HUMAN	STDYGIFQINSR	700.844	2	26.1	934.51	1	y8
sp|P61626|LYSC_HUMAN	STDYGIFQINSR	700.844	2	26.1	764.405	1	y6
sp|P61626|LYSC_HUMAN	STDYGIFQINSR	700.844	2	26.1	617.337	1	y5
sp|P61769|B2MG_HUMAN	IQVYSR	383.216	2	15.4	652.341	1	y5
sp|P61769|B2MG_HUMAN	IQVYSR	383.216	2	15.4	524.283	1	y4
sp|P61769|B2MG_HUMAN	IQVYSR	383.216	2	15.4	425.214	1	y3
sp|P61769|B2MG_HUMAN	VNHVTLSQPK	561.817	2	21.4	772.456	1	y7
sp|P61769|B2MG_HUMAN	VNHVTLSQPK	561.817	2	21.4	673.388	1	y6
sp|P61769|B2MG_HUMAN	VNHVTLSQPK	561.817	2	21.4	459.256	1	y4
sp|Q14624|ITIH4_HUMAN	YYLQGAK	421.724	2	16.7	679.377	1	y6
sp|Q14624|ITIH4_HUMAN	YYLQGAK	421.724	2	16.7	516.314	1	y5
sp|Q14624|ITIH4_HUMAN	YYLQGAK	421.724	2	16.7	275.171	1	y3
sp|Q14624|ITIH4_HUMAN	LC[+57]VDPR	380.195	2	15.2	646.298	1	y5
sp|Q14624|ITIH4_HUMAN	LC[+57]VDPR	380.195	2	15.2	486.267	1	y4
sp|Q14624|ITIH4_HUMAN	LC[+57]VDPR	380.195	2	15.2	387.199	1	y3
sp|Q9Y490|TLN1_HUMAN	ASAGPQPLLVQSC[+57]K	728.385	2	27.1	944.523	1	y8
sp|Q9Y490|TLN1_HUMAN	ASAGPQPLLVQSC[+57]K	728.385	2	27.1	621.302	1	y5
sp|Q9Y490|TLN1_HUMAN	ASAGPQPLLVQSC[+57]K	728.385	2	27.1	522.234	1	y4
sp|Q9Y490|TLN1_HUMAN	NLGTALAELR	529.304	2	20.3	830.473	1	y8
sp|Q9Y490|TLN1_HUMAN	NLGTALAELR	529.304	2	20.3	672.404	1	y6
sp|Q9Y490|TLN1_HUMAN	NLGTALAELR	529.304	2	20.3	601.367	1	y5
